# Supplementary material for: A new species of Music frog (Anura, Ranidae, Nidirana) from Mt Daming, Guangxi, China
Source: Zookeys. 2021 Sep 1;1059:35–56. doi: 10.3897/zookeys.1059.68140 (PMC8426313; doi:10.3897/zookeys.1059.68140)
Supplement: XML Treatment for Nidirana guangxiensis [file zookeys.1059.68140-treatment1.xml]

<!DOCTYPE tp:taxon-treatment
  PUBLIC "-//TaxonX//DTD Taxonomic Treatment Publishing DTD v0 20100105//EN" "tax-treatment-NSO.dtd">
<tp:taxon-treatment xmlns:tp="http://www.plazi.org/taxpub"><tp:treatment-meta><kwd-group><label>Taxon classification</label><kwd><named-content xmlns:xlink="http://www.w3.org/1999/xlink" content-type="kingdom">Animalia</named-content></kwd><kwd><named-content xmlns:xlink="http://www.w3.org/1999/xlink" content-type="order">Anura</named-content></kwd><kwd><named-content xmlns:xlink="http://www.w3.org/1999/xlink" content-type="family">Ranidae</named-content></kwd></kwd-group><mixed-citation publication-type="journal"><person-group><name><surname>Lyu</surname><given-names>Zhi-Tong</given-names></name><name><surname>Huang*</surname><given-names>Zhong</given-names></name><name><surname>Liao</surname><given-names>Xiao-Wen</given-names></name><name><surname>Lin</surname><given-names>Li</given-names></name><name><surname>Huang</surname><given-names>Yong</given-names></name><name><surname>Wang</surname><given-names>Ying-Yong</given-names></name><name><surname>Mo</surname><given-names>Yun-Ming</given-names></name></person-group><article-title>A new species of Music frog (<tp:taxon-name><tp:taxon-name-part taxon-name-part-type="order">Anura</tp:taxon-name-part></tp:taxon-name>, <tp:taxon-name><tp:taxon-name-part taxon-name-part-type="family">Ranidae</tp:taxon-name-part></tp:taxon-name>, <italic><tp:taxon-name><tp:taxon-name-part taxon-name-part-type="genus" reg="Nidirana">Nidirana</tp:taxon-name-part></tp:taxon-name></italic>) from Mt Daming, Guangxi, China</article-title><source>Zookeys</source><day>01</day><month>9</month><year>2021</year><volume>1059</volume><fpage>35</fpage><lpage>56</lpage><pub-id pub-id-type="doi">10.3897/zookeys.1059.68140</pub-id></mixed-citation></tp:treatment-meta><tp:nomenclature><tp:taxon-name>
              <object-id xmlns:xlink="http://www.w3.org/1999/xlink" content-type="arpha" xlink:type="simple">83B21CE3-A04A-5DD1-9B9D-35B3094AA85E</object-id>
              <tp:taxon-name-part taxon-name-part-type="genus" reg="Nidirana">Nidirana</tp:taxon-name-part>
              <tp:taxon-name-part taxon-name-part-type="species" reg="guangxiensis">guangxiensis</tp:taxon-name-part>
              <object-id xmlns:xlink="http://www.w3.org/1999/xlink" content-type="zoobank" xlink:type="simple">http://zoobank.org/4E5C27A2-D398-4758-A181-BB49D1D5EF42</object-id>
            </tp:taxon-name><tp:taxon-authority>Mo, Lyu, Huang, Liao &amp; Wang</tp:taxon-authority><tp:taxon-status xmlns:xlink="http://www.w3.org/1999/xlink" xlink:type="simple">sp. nov.</tp:taxon-status></tp:nomenclature><tp:treatment-sec sec-type="Chresonymy" id="SECID0EI2BI"><title>Chresonymy.</title><p><tp:taxon-name><tp:taxon-name-part taxon-name-part-type="genus" reg="Hylarana">Hylarana</tp:taxon-name-part> (<tp:taxon-name-part taxon-name-part-type="subgenus" reg="Hylarana">Hylarana</tp:taxon-name-part>) <tp:taxon-name-part taxon-name-part-type="species" reg="adenopleura">adenopleura</tp:taxon-name-part></tp:taxon-name> – Zhang and Wen 2000 (Mt. Daming, Guangxi)</p><p><italic><tp:taxon-name><tp:taxon-name-part taxon-name-part-type="genus" reg="Nidirana">Nidirana</tp:taxon-name-part><tp:taxon-name-part taxon-name-part-type="species" reg="adenopleura">adenopleura</tp:taxon-name-part></tp:taxon-name></italic> – <xref ref-type="bibr" rid="B22">Mo et al. 2014</xref> (Wuming and Shanglin, Guangxi)</p></tp:treatment-sec><tp:treatment-sec sec-type="Holotype" id="SECID0EN3BI"><title>Holotype.</title><p><named-content xmlns:xlink="http://www.w3.org/1999/xlink" content-type="dwc:institutional_code" xlink:type="simple">NHMG</named-content> 202007003 (Figs <xref ref-type="fig" rid="F6">6</xref>, <xref ref-type="fig" rid="F7">7A, B</xref>), adult male, collected by Zhong Huang and Xiao-Wen Liao on 7 July 2020 from Mt Daming (<named-content xmlns:xlink="http://www.w3.org/1999/xlink" content-type="dwc:verbatimCoordinates" xlink:type="simple"><named-content content-type="geo-json" specific-use="{&#34;type&#34;:&#34;Point&#34;,&#34;coordinates&#34;:[108.437000,23.515600]}" id="NCID0ED4BI" xlink:type="simple">23.5156°N, 108.4370°E</named-content></named-content>; ca 1260 m a.s.l.), Wuming District, Nanning City, Guangxi Zhuang Autonomous Region, China.</p><fig id="F6" position="float" orientation="portrait"><object-id xmlns:xlink="http://www.w3.org/1999/xlink" content-type="doi" xlink:type="simple">10.3897/zookeys.1059.68140.figure6</object-id><object-id xmlns:xlink="http://www.w3.org/1999/xlink" content-type="arpha" xlink:type="simple">C2EDE015-5CEA-5896-AE34-1BAD42D3CCA1</object-id><label>Figure 6.</label><caption><p>Morphological features of the adult male holotype <named-content xmlns:xlink="http://www.w3.org/1999/xlink" content-type="dwc:institutional_code" xlink:type="simple">NHMG</named-content> 202007003 of <italic><tp:taxon-name><tp:taxon-name-part taxon-name-part-type="genus" reg="Nidirana">Nidirana</tp:taxon-name-part><tp:taxon-name-part taxon-name-part-type="species" reg="guangxiensis">guangxiensis</tp:taxon-name-part></tp:taxon-name></italic> sp. nov. in preservative <bold>A</bold> dorsal view <bold>B</bold> ventral view <bold>C</bold> lateral view <bold>D</bold> right hand <bold>E</bold> right foot. Photos by Shuo Qi.</p></caption><graphic xmlns:xlink="http://www.w3.org/1999/xlink" xlink:href="zookeys-1059-035-g006.jpg" position="float" orientation="portrait" xlink:type="simple" id="oo_584223.jpg"><uri content-type="original_file" xlink:type="simple">https://binary.pensoft.net/fig/584223</uri></graphic></fig></tp:treatment-sec><tp:treatment-sec sec-type="Paratypes" id="SECID0EP5BI"><title>Paratypes.</title><p>Eighteen specimens. Female <named-content xmlns:xlink="http://www.w3.org/1999/xlink" content-type="dwc:institutional_code" xlink:type="simple">NHMG</named-content> 202007001 (Fig. <xref ref-type="fig" rid="F7">7C</xref>), and males <named-content xmlns:xlink="http://www.w3.org/1999/xlink" content-type="dwc:institutional_code" xlink:type="simple">NHMG</named-content> 202007002 (Fig. <xref ref-type="fig" rid="F7">7D</xref>), <named-content xmlns:xlink="http://www.w3.org/1999/xlink" content-type="dwc:institutional_code" xlink:type="simple">NHMG</named-content> 202007004–005, 202007007–015, 202007019–020, collected at the same time with the holotype. Female <named-content xmlns:xlink="http://www.w3.org/1999/xlink" content-type="dwc:institutional_code" xlink:type="simple">SYS</named-content> a008811/<named-content xmlns:xlink="http://www.w3.org/1999/xlink" content-type="dwc:institutional_code" xlink:type="simple">NHMG</named-content> 202008003 and males <named-content xmlns:xlink="http://www.w3.org/1999/xlink" content-type="dwc:institutional_code" xlink:type="simple">SYS</named-content> a008812–8813/<named-content xmlns:xlink="http://www.w3.org/1999/xlink" content-type="dwc:institutional_code" xlink:type="simple">NHMG</named-content> 202008004–005, collected by Yun-Ming Mo, Zhong Huang, and Xiao-Wen Liao on 18 August 2020 from the same locality with the holotype.</p><fig id="F7" position="float" orientation="portrait"><object-id xmlns:xlink="http://www.w3.org/1999/xlink" content-type="doi" xlink:type="simple">10.3897/zookeys.1059.68140.figure7</object-id><object-id xmlns:xlink="http://www.w3.org/1999/xlink" content-type="arpha" xlink:type="simple">664F3115-F19F-50EF-B2AE-D70E60153A2A</object-id><label>Figure 7.</label><caption><p>Variation and colorations of <italic><tp:taxon-name><tp:taxon-name-part taxon-name-part-type="genus" reg="Nidirana">Nidirana</tp:taxon-name-part><tp:taxon-name-part taxon-name-part-type="species" reg="guangxiensis">guangxiensis</tp:taxon-name-part></tp:taxon-name></italic> sp. nov. in life <bold>A, B</bold> male holotype <named-content xmlns:xlink="http://www.w3.org/1999/xlink" content-type="dwc:institutional_code" xlink:type="simple">NHMG</named-content> 202007003 <bold>C</bold> female paratype <named-content xmlns:xlink="http://www.w3.org/1999/xlink" content-type="dwc:institutional_code" xlink:type="simple">NHMG</named-content> 202007001 <bold>D</bold> male paratype <named-content xmlns:xlink="http://www.w3.org/1999/xlink" content-type="dwc:institutional_code" xlink:type="simple">NHMG</named-content> 202007002 <bold>E, F</bold> uncaptured female and male individuals in the wild. Photos by Zhong Huang, Zhi-Tong Lyu, and Yun-Ming Mo.</p></caption><graphic xmlns:xlink="http://www.w3.org/1999/xlink" xlink:href="zookeys-1059-035-g007.jpg" position="float" orientation="portrait" xlink:type="simple" id="oo_584224.jpg"><uri content-type="original_file" xlink:type="simple">https://binary.pensoft.net/fig/584224</uri></graphic></fig></tp:treatment-sec><tp:treatment-sec sec-type="etymology" id="SECID0EPBCI"><title>Etymology.</title><p>The specific name <italic><tp:taxon-name><tp:taxon-name-part taxon-name-part-type="genus" reg="Nidirana"/><tp:taxon-name-part taxon-name-part-type="species" reg="guangxiensis">guangxiensis</tp:taxon-name-part></tp:taxon-name></italic> refers to the type locality of the new species in Guangxi Zhuang Autonomous Region. The Zhuang language, one of the official languages of Guangxi Zhuang Autonomous Region, is based on the dialect of Wuming, from where the new species was collected.</p></tp:treatment-sec><tp:treatment-sec sec-type="Common name" id="SECID0E6BCI"><title>Common name.</title><p>“Guangxi Music Frog” in English and “广西琴蛙 (guǎng xī qín wā)” in Chinese.</p></tp:treatment-sec><tp:treatment-sec sec-type="diagnosis" id="SECID0EECCI"><title>Diagnosis.</title><p><italic><tp:taxon-name><tp:taxon-name-part taxon-name-part-type="genus" reg="Nidirana">Nidirana</tp:taxon-name-part><tp:taxon-name-part taxon-name-part-type="species" reg="guangxiensis">guangxiensis</tp:taxon-name-part></tp:taxon-name></italic> sp. nov. is placed in the genus <italic><tp:taxon-name><tp:taxon-name-part taxon-name-part-type="genus" reg="Nidirana">Nidirana</tp:taxon-name-part></tp:taxon-name></italic> based on the morphological characteristics of the absence of the thumb-like structure on finger I, presence of well-developed dorsolateral folds, and the presence of suprabrachial glands in breeding males (<xref ref-type="bibr" rid="B20">Lyu et al. 2017</xref>). It is further assigned to the <italic><tp:taxon-name><tp:taxon-name-part taxon-name-part-type="genus" reg="Nidirana">N.</tp:taxon-name-part><tp:taxon-name-part taxon-name-part-type="species" reg="adenopleura">adenopleura</tp:taxon-name-part></tp:taxon-name></italic> group by the presence of lateroventral grooves on all toes (<xref ref-type="bibr" rid="B10">Dubois 1992</xref>; <xref ref-type="bibr" rid="B19">Lyu et al. 2019</xref>).</p><p><italic><tp:taxon-name><tp:taxon-name-part taxon-name-part-type="genus" reg="Nidirana">Nidirana</tp:taxon-name-part><tp:taxon-name-part taxon-name-part-type="species" reg="guangxiensis">guangxiensis</tp:taxon-name-part></tp:taxon-name></italic> sp. nov. is distinguished from its congeners by the following combination of the morphological characteristics: (1) body medium sized, with <abbrev xmlns:xlink="http://www.w3.org/1999/xlink" xlink:title="snout-vent length" id="ABBRID0EAECI" xlink:type="simple">SVL</abbrev> 40.2–47.6 mm (43.8 ± 2.2, <italic>N</italic> = 17) in adult males and 49.9–51.0 mm (<italic>N</italic> = 2) in adult females; (2) disks of digits dilated, pointed; (3) lateroventral grooves present on fingers III and IV, and each toe; (4) relative finger length II &lt; I &lt; IV &lt; III; (5) lateral fringes wide on inner sides of fingers II, III and IV but absent on finger I; (6) webbing formula on toes I 2–2⅔ II 2–3 III 2½–3⅔ IV 3⅔–2½ V; (7) tibio-tarsal articulation reaching at the nostril; (8) dorsal skin rough with dense granules, several tubercles on the posterior part, flanks, and dorsal hindlimbs, without spinules on the skin; (9) distinct supernumerary tubercles below the base of fingers III and IV, palmar tubercles prominent and distinct; (10) a pair of subgular vocal sacs present; (11) a single nuptial pad on the first finger, nuptial spinules invisible; (12) suprabrachial gland large; (13) nest construction behavior present; (14) calling consisting of 6–11 rapidly repeated regular notes.</p></tp:treatment-sec><tp:treatment-sec sec-type="comparisons" id="SECID0EIECI"><title>Comparison.</title><p><italic><tp:taxon-name><tp:taxon-name-part taxon-name-part-type="genus" reg="Nidirana">Nidirana</tp:taxon-name-part><tp:taxon-name-part taxon-name-part-type="species" reg="guangxiensis">guangxiensis</tp:taxon-name-part></tp:taxon-name></italic> sp. nov. can be significantly distinguished from all other recognized congeners by the combination of the following characteristics: (1) body medium-sized, <abbrev xmlns:xlink="http://www.w3.org/1999/xlink" xlink:title="snout-vent length" id="ABBRID0EZECI" xlink:type="simple">SVL</abbrev> 40.2–47.6 mm (<italic>N</italic> = 17) in adult males and 49.9–51.0 mm (<italic>N</italic> = 2) in adult females [vs <abbrev xmlns:xlink="http://www.w3.org/1999/xlink" xlink:title="snout-vent length" id="ABBRID0EBFCI" xlink:type="simple">SVL</abbrev> &lt; 38 mm in adult male <italic><tp:taxon-name><tp:taxon-name-part taxon-name-part-type="genus" reg="Nidirana">N.</tp:taxon-name-part><tp:taxon-name-part taxon-name-part-type="species" reg="nankunensis">nankunensis</tp:taxon-name-part></tp:taxon-name></italic>; <abbrev xmlns:xlink="http://www.w3.org/1999/xlink" xlink:title="snout-vent length" id="ABBRID0EQFCI" xlink:type="simple">SVL</abbrev> &gt; 50 mm in adult male <italic><tp:taxon-name><tp:taxon-name-part taxon-name-part-type="genus" reg="Nidirana">N.</tp:taxon-name-part><tp:taxon-name-part taxon-name-part-type="species" reg="guangdongensis">guangdongensis</tp:taxon-name-part></tp:taxon-name></italic>, <italic><tp:taxon-name><tp:taxon-name-part taxon-name-part-type="genus" reg="Nidirana">N.</tp:taxon-name-part><tp:taxon-name-part taxon-name-part-type="species" reg="mangveni">mangveni</tp:taxon-name-part></tp:taxon-name></italic>, and <italic><tp:taxon-name><tp:taxon-name-part taxon-name-part-type="genus" reg="Nidirana">N.</tp:taxon-name-part><tp:taxon-name-part taxon-name-part-type="species" reg="xiangica">xiangica</tp:taxon-name-part></tp:taxon-name></italic>; <abbrev xmlns:xlink="http://www.w3.org/1999/xlink" xlink:title="snout-vent length" id="ABBRID0EVGCI" xlink:type="simple">SVL</abbrev> &lt; 45 mm in adult female <italic><tp:taxon-name><tp:taxon-name-part taxon-name-part-type="genus" reg="Nidirana">N.</tp:taxon-name-part><tp:taxon-name-part taxon-name-part-type="species" reg="yeae">yeae</tp:taxon-name-part></tp:taxon-name></italic> and <italic><tp:taxon-name><tp:taxon-name-part taxon-name-part-type="genus" reg="Nidirana">N.</tp:taxon-name-part><tp:taxon-name-part taxon-name-part-type="species" reg="nankunensis">nankunensis</tp:taxon-name-part></tp:taxon-name></italic>; <abbrev xmlns:xlink="http://www.w3.org/1999/xlink" xlink:title="snout-vent length" id="ABBRID0EPHCI" xlink:type="simple">SVL</abbrev> &gt; 53 mm in adult female <italic><tp:taxon-name><tp:taxon-name-part taxon-name-part-type="genus" reg="Nidirana">N.</tp:taxon-name-part><tp:taxon-name-part taxon-name-part-type="species" reg="guangdongensis">guangdongensis</tp:taxon-name-part></tp:taxon-name></italic>, <italic><tp:taxon-name><tp:taxon-name-part taxon-name-part-type="genus" reg="Nidirana">N.</tp:taxon-name-part><tp:taxon-name-part taxon-name-part-type="species" reg="lini">lini</tp:taxon-name-part></tp:taxon-name></italic>, <italic><tp:taxon-name><tp:taxon-name-part taxon-name-part-type="genus" reg="Nidirana">N.</tp:taxon-name-part><tp:taxon-name-part taxon-name-part-type="species" reg="mangveni">mangveni</tp:taxon-name-part></tp:taxon-name></italic>, <italic><tp:taxon-name><tp:taxon-name-part taxon-name-part-type="genus" reg="Nidirana">N.</tp:taxon-name-part><tp:taxon-name-part taxon-name-part-type="species" reg="occidentalis">occidentalis</tp:taxon-name-part></tp:taxon-name></italic>, and <italic><tp:taxon-name><tp:taxon-name-part taxon-name-part-type="genus" reg="Nidirana">N.</tp:taxon-name-part><tp:taxon-name-part taxon-name-part-type="species" reg="xiangica">xiangica</tp:taxon-name-part></tp:taxon-name></italic>]; (2) relative fingers length II &lt; I &lt; IV &lt; III [vs II &lt; IV &lt; I &lt; III in <italic><tp:taxon-name><tp:taxon-name-part taxon-name-part-type="genus" reg="Nidirana">N.</tp:taxon-name-part><tp:taxon-name-part taxon-name-part-type="species" reg="yeae">yeae</tp:taxon-name-part></tp:taxon-name></italic> and <italic><tp:taxon-name><tp:taxon-name-part taxon-name-part-type="genus" reg="Nidirana">N.</tp:taxon-name-part><tp:taxon-name-part taxon-name-part-type="species" reg="leishanensis">leishanensis</tp:taxon-name-part></tp:taxon-name></italic>; II &lt; I = IV &lt; III in <italic><tp:taxon-name><tp:taxon-name-part taxon-name-part-type="genus" reg="Nidirana">N.</tp:taxon-name-part><tp:taxon-name-part taxon-name-part-type="species" reg="chapaensis">chapaensis</tp:taxon-name-part></tp:taxon-name></italic>; I &lt; II &lt; IV &lt; III in <italic><tp:taxon-name><tp:taxon-name-part taxon-name-part-type="genus" reg="Nidirana">N.</tp:taxon-name-part><tp:taxon-name-part taxon-name-part-type="species" reg="mangveni">mangveni</tp:taxon-name-part></tp:taxon-name></italic>]; (3) lateroventral grooves present on fingers III and IV [vs absent on all fingers in <italic><tp:taxon-name><tp:taxon-name-part taxon-name-part-type="genus" reg="Nidirana">N.</tp:taxon-name-part><tp:taxon-name-part taxon-name-part-type="species" reg="yeae">yeae</tp:taxon-name-part></tp:taxon-name></italic>, <italic><tp:taxon-name><tp:taxon-name-part taxon-name-part-type="genus" reg="Nidirana">N.</tp:taxon-name-part><tp:taxon-name-part taxon-name-part-type="species" reg="occidentalis">occidentalis</tp:taxon-name-part></tp:taxon-name></italic>, and <italic><tp:taxon-name><tp:taxon-name-part taxon-name-part-type="genus" reg="Nidirana">N.</tp:taxon-name-part><tp:taxon-name-part taxon-name-part-type="species" reg="pleuraden">pleuraden</tp:taxon-name-part></tp:taxon-name></italic>; present on all fingers in <italic><tp:taxon-name><tp:taxon-name-part taxon-name-part-type="genus" reg="Nidirana">N.</tp:taxon-name-part><tp:taxon-name-part taxon-name-part-type="species" reg="yaoica">yaoica</tp:taxon-name-part></tp:taxon-name></italic>, <italic><tp:taxon-name><tp:taxon-name-part taxon-name-part-type="genus" reg="Nidirana">N.</tp:taxon-name-part><tp:taxon-name-part taxon-name-part-type="species" reg="hainanensis">hainanensis</tp:taxon-name-part></tp:taxon-name></italic>, <italic><tp:taxon-name><tp:taxon-name-part taxon-name-part-type="genus" reg="Nidirana">N.</tp:taxon-name-part><tp:taxon-name-part taxon-name-part-type="species" reg="leishanensis">leishanensis</tp:taxon-name-part></tp:taxon-name></italic>, and <italic><tp:taxon-name><tp:taxon-name-part taxon-name-part-type="genus" reg="Nidirana">N.</tp:taxon-name-part><tp:taxon-name-part taxon-name-part-type="species" reg="xiangica">xiangica</tp:taxon-name-part></tp:taxon-name></italic>; present on all fingers except finger I in <italic><tp:taxon-name><tp:taxon-name-part taxon-name-part-type="genus" reg="Nidirana">N.</tp:taxon-name-part><tp:taxon-name-part taxon-name-part-type="species" reg="chapaensis">chapaensis</tp:taxon-name-part></tp:taxon-name></italic>, <italic><tp:taxon-name><tp:taxon-name-part taxon-name-part-type="genus" reg="Nidirana">N.</tp:taxon-name-part><tp:taxon-name-part taxon-name-part-type="species" reg="adenopleura">adenopleura</tp:taxon-name-part></tp:taxon-name></italic>, <italic><tp:taxon-name><tp:taxon-name-part taxon-name-part-type="genus" reg="Nidirana">N.</tp:taxon-name-part><tp:taxon-name-part taxon-name-part-type="species" reg="guangdongensis">guangdongensis</tp:taxon-name-part></tp:taxon-name></italic>, <italic><tp:taxon-name><tp:taxon-name-part taxon-name-part-type="genus" reg="Nidirana">N.</tp:taxon-name-part><tp:taxon-name-part taxon-name-part-type="species" reg="lini">lini</tp:taxon-name-part></tp:taxon-name></italic>, <italic><tp:taxon-name><tp:taxon-name-part taxon-name-part-type="genus" reg="Nidirana">N.</tp:taxon-name-part><tp:taxon-name-part taxon-name-part-type="species" reg="nankunensis">nankunensis</tp:taxon-name-part></tp:taxon-name></italic>, and <italic><tp:taxon-name><tp:taxon-name-part taxon-name-part-type="genus" reg="Nidirana">N.</tp:taxon-name-part><tp:taxon-name-part taxon-name-part-type="species" reg="okinavana">okinavana</tp:taxon-name-part></tp:taxon-name></italic> (Boettger, 1895)]; (4) lateroventral grooves present on all toes [vs absent on all toes in <italic><tp:taxon-name><tp:taxon-name-part taxon-name-part-type="genus" reg="Nidirana">N.</tp:taxon-name-part><tp:taxon-name-part taxon-name-part-type="species" reg="occidentalis">occidentalis</tp:taxon-name-part></tp:taxon-name></italic> and <italic><tp:taxon-name><tp:taxon-name-part taxon-name-part-type="genus" reg="Nidirana">N.</tp:taxon-name-part><tp:taxon-name-part taxon-name-part-type="species" reg="pleuraden">pleuraden</tp:taxon-name-part></tp:taxon-name></italic>]; (5) tibio-tarsal articulation reaches the nostril [vs beyond the snout tip in <italic><tp:taxon-name><tp:taxon-name-part taxon-name-part-type="genus" reg="Nidirana">N.</tp:taxon-name-part><tp:taxon-name-part taxon-name-part-type="species" reg="lini">lini</tp:taxon-name-part></tp:taxon-name></italic>; at the eye in <italic><tp:taxon-name><tp:taxon-name-part taxon-name-part-type="genus" reg="Nidirana">N.</tp:taxon-name-part><tp:taxon-name-part taxon-name-part-type="species" reg="yeae">yeae</tp:taxon-name-part></tp:taxon-name></italic> and <italic><tp:taxon-name><tp:taxon-name-part taxon-name-part-type="genus" reg="Nidirana">N.</tp:taxon-name-part><tp:taxon-name-part taxon-name-part-type="species" reg="occidentalis">occidentalis</tp:taxon-name-part></tp:taxon-name></italic>]; (6) a single nuptial pad present on finger I [vs nuptial pad absent in <italic><tp:taxon-name><tp:taxon-name-part taxon-name-part-type="genus" reg="Nidirana">N.</tp:taxon-name-part><tp:taxon-name-part taxon-name-part-type="species" reg="hainanensis">hainanensis</tp:taxon-name-part></tp:taxon-name></italic>; nuptial pad divided into two parts on finger I in <italic><tp:taxon-name><tp:taxon-name-part taxon-name-part-type="genus" reg="Nidirana">N.</tp:taxon-name-part><tp:taxon-name-part taxon-name-part-type="species" reg="chapaensis">chapaensis</tp:taxon-name-part></tp:taxon-name></italic>; two nuptial pads respectively on fingers I and II in <italic><tp:taxon-name><tp:taxon-name-part taxon-name-part-type="genus" reg="Nidirana">N.</tp:taxon-name-part><tp:taxon-name-part taxon-name-part-type="species" reg="leishanensis">leishanensis</tp:taxon-name-part></tp:taxon-name></italic>]; (7) a pair of subgular vocal sacs present in males [vs absent in <italic><tp:taxon-name><tp:taxon-name-part taxon-name-part-type="genus" reg="Nidirana">N.</tp:taxon-name-part><tp:taxon-name-part taxon-name-part-type="species" reg="okinavana">okinavana</tp:taxon-name-part></tp:taxon-name></italic>]; (8) spinules on posterior dorsal skin absent [vs present in <italic><tp:taxon-name><tp:taxon-name-part taxon-name-part-type="genus" reg="Nidirana">N.</tp:taxon-name-part><tp:taxon-name-part taxon-name-part-type="species" reg="adenopleura">adenopleura</tp:taxon-name-part></tp:taxon-name></italic>, <italic><tp:taxon-name><tp:taxon-name-part taxon-name-part-type="genus" reg="Nidirana">N.</tp:taxon-name-part><tp:taxon-name-part taxon-name-part-type="species" reg="lini">lini</tp:taxon-name-part></tp:taxon-name></italic>, <italic><tp:taxon-name><tp:taxon-name-part taxon-name-part-type="genus" reg="Nidirana">N.</tp:taxon-name-part><tp:taxon-name-part taxon-name-part-type="species" reg="mangveni">mangveni</tp:taxon-name-part></tp:taxon-name></italic>, <italic><tp:taxon-name><tp:taxon-name-part taxon-name-part-type="genus" reg="Nidirana">N.</tp:taxon-name-part><tp:taxon-name-part taxon-name-part-type="species" reg="occidentalis">occidentalis</tp:taxon-name-part></tp:taxon-name></italic>, <italic><tp:taxon-name><tp:taxon-name-part taxon-name-part-type="genus" reg="Nidirana">N.</tp:taxon-name-part><tp:taxon-name-part taxon-name-part-type="species" reg="pleuraden">pleuraden</tp:taxon-name-part></tp:taxon-name></italic>, and <italic><tp:taxon-name><tp:taxon-name-part taxon-name-part-type="genus" reg="Nidirana">N.</tp:taxon-name-part><tp:taxon-name-part taxon-name-part-type="species" reg="xiangica">xiangica</tp:taxon-name-part></tp:taxon-name></italic>].</p><p>Particularly, <italic><tp:taxon-name><tp:taxon-name-part taxon-name-part-type="genus" reg="Nidirana">Nidirana</tp:taxon-name-part><tp:taxon-name-part taxon-name-part-type="species" reg="guangxiensis">guangxiensis</tp:taxon-name-part></tp:taxon-name></italic> sp. nov. is relatively close in phylogeny to <italic><tp:taxon-name><tp:taxon-name-part taxon-name-part-type="genus" reg="Nidirana">N.</tp:taxon-name-part><tp:taxon-name-part taxon-name-part-type="species" reg="yeae">yeae</tp:taxon-name-part></tp:taxon-name></italic> from northern Guizhou, but it can be distinguished by: the relative fingers length II &lt; I &lt; IV &lt; III [vs II &lt; IV &lt; I &lt; III in <italic><tp:taxon-name><tp:taxon-name-part taxon-name-part-type="genus" reg="Nidirana">N.</tp:taxon-name-part><tp:taxon-name-part taxon-name-part-type="species" reg="yeae">yeae</tp:taxon-name-part></tp:taxon-name></italic>]; lateroventral grooves present on fingers III and IV [vs absent on all fingers]; tibio-tarsal articulation reaches the nostril [vs at the eye]; lateral fringes wide on inner sides of fingers II, III and IV but absent on finger I [vs present only on fingers III and IV]; webbing formula on toes I 2–2⅔ II 2–3 III 2½–3⅔ IV 3⅔–2½ V [vs I 2–2 II 1⅔–3½ III 2½–3⅔ IV 3⅔–2 V]; in males, head larger, <abbrev xmlns:xlink="http://www.w3.org/1999/xlink" xlink:title="head length" id="ABBRID0ENVCI" xlink:type="simple">HDL</abbrev>/<abbrev xmlns:xlink="http://www.w3.org/1999/xlink" xlink:title="snout-vent length" id="ABBRID0ERVCI" xlink:type="simple">SVL</abbrev> 0.42 ± 0.02 [vs 0.35 ± 0.03], <abbrev xmlns:xlink="http://www.w3.org/1999/xlink" xlink:title="head width" id="ABBRID0EVVCI" xlink:type="simple">HDW</abbrev>/<abbrev xmlns:xlink="http://www.w3.org/1999/xlink" xlink:title="snout-vent length" id="ABBRID0EZVCI" xlink:type="simple">SVL</abbrev> 0.38 ± 0.02 [vs 0.35 ± 0.01], radio-ulna length shorter, <abbrev xmlns:xlink="http://www.w3.org/1999/xlink" xlink:title="radio-ulna length" id="ABBRID0E4VCI" xlink:type="simple">RAD</abbrev>/<abbrev xmlns:xlink="http://www.w3.org/1999/xlink" xlink:title="snout-vent length" id="ABBRID0EBWCI" xlink:type="simple">SVL</abbrev> 0.17 ± 0.01 [vs 0.20 ± 0.01], and foot length longer, <abbrev xmlns:xlink="http://www.w3.org/1999/xlink" xlink:title="foot length" id="ABBRID0EFWCI" xlink:type="simple">FTL</abbrev>/<abbrev xmlns:xlink="http://www.w3.org/1999/xlink" xlink:title="snout-vent length" id="ABBRID0EJWCI" xlink:type="simple">SVL</abbrev> 0.78 ± 0.03 [vs 0.70 ± 0.05].</p></tp:treatment-sec><tp:treatment-sec sec-type="description" id="SECID0ENWCI"><title>Description of holotype.</title><p><named-content xmlns:xlink="http://www.w3.org/1999/xlink" content-type="dwc:institutional_code" xlink:type="simple">NHMG</named-content> 202007003 (Figs <xref ref-type="fig" rid="F6">6</xref>, <xref ref-type="fig" rid="F7">7A, B</xref>), adult male. Body medium-sized, <abbrev xmlns:xlink="http://www.w3.org/1999/xlink" xlink:title="snout-vent length" id="ABBRID0EAXCI" xlink:type="simple">SVL</abbrev> 43.8 mm; head relatively long and wide (<abbrev xmlns:xlink="http://www.w3.org/1999/xlink" xlink:title="head length" id="ABBRID0EEXCI" xlink:type="simple">HDL</abbrev>/<abbrev xmlns:xlink="http://www.w3.org/1999/xlink" xlink:title="snout-vent length" id="ABBRID0EIXCI" xlink:type="simple">SVL</abbrev> 0.42, <abbrev xmlns:xlink="http://www.w3.org/1999/xlink" xlink:title="head width" id="ABBRID0EMXCI" xlink:type="simple">HDW</abbrev>/<abbrev xmlns:xlink="http://www.w3.org/1999/xlink" xlink:title="snout-vent length" id="ABBRID0EQXCI" xlink:type="simple">SVL</abbrev> 0.36), longer than wide (<abbrev xmlns:xlink="http://www.w3.org/1999/xlink" xlink:title="head width" id="ABBRID0EUXCI" xlink:type="simple">HDW</abbrev>/<abbrev xmlns:xlink="http://www.w3.org/1999/xlink" xlink:title="head length" id="ABBRID0EYXCI" xlink:type="simple">HDL</abbrev> 0.86), flat above; snout rounded in dorsal and lateral views, slightly protruding beyond lower jaw, longer than horizontal diameter of eye (<abbrev xmlns:xlink="http://www.w3.org/1999/xlink" xlink:title="snout length" id="ABBRID0E3XCI" xlink:type="simple">SNT</abbrev>/<abbrev xmlns:xlink="http://www.w3.org/1999/xlink" xlink:title="eye diameter" id="ABBRID0EAYCI" xlink:type="simple">ED</abbrev> 1.57); canthus rostralis distinct, slightly curved inwards on the nostril; loreal region concave; nostril round, closer to the snout than to the eye; a longitudinal swollen mandibular ridge extending from below nostril through lower edges of eye and tympanum to above insertion of arm, where the ridge is intermittent, forming a maxillary gland and shoulder gland; supratympanic fold absent; interorbital space flat, narrower than internasal distance (<abbrev xmlns:xlink="http://www.w3.org/1999/xlink" xlink:title="internasal distance" id="ABBRID0EEYCI" xlink:type="simple">IND</abbrev>/<abbrev xmlns:xlink="http://www.w3.org/1999/xlink" xlink:title="interorbital distance" id="ABBRID0EIYCI" xlink:type="simple">IOD</abbrev> 1.31), pineal ocellus invisible; pupil elliptical, horizontal; tympanum distinct, round, relatively large, <abbrev xmlns:xlink="http://www.w3.org/1999/xlink" xlink:title="tympanum diameter" id="ABBRID0EMYCI" xlink:type="simple">TD</abbrev>/<abbrev xmlns:xlink="http://www.w3.org/1999/xlink" xlink:title="eye diameter" id="ABBRID0EQYCI" xlink:type="simple">ED</abbrev> 0.98; vomerine ridge present, bearing small teeth; tongue cordiform, margin of the tongue notched; a pair of subgular vocal sacs present.</p><p>Forelimbs moderately robust, lower arm 0.17 of <abbrev xmlns:xlink="http://www.w3.org/1999/xlink" xlink:title="snout-vent length" id="ABBRID0EWYCI" xlink:type="simple">SVL</abbrev> and hand 0.27 of <abbrev xmlns:xlink="http://www.w3.org/1999/xlink" xlink:title="snout-vent length" id="ABBRID0E1YCI" xlink:type="simple">SVL</abbrev>; fingers thin, relative finger lengths II &lt; I &lt; IV &lt; III; tip of each finger slightly dilated, forming rounded disks; lateroventral grooves on fingers III and IV, not meeting at the tip of disks; fingers free of webbing; lateral fringes present and distinct on inner and outer sides of fingers II, III and IV, but absent on finger I; subarticular tubercles prominent and rounded; supernumerary tubercles present below the base of fingers III and IV; palmar tubercles three, elliptic, large, prominent and distinct; a single nuptial pad on the dorsal surface of finger I, nuptial spinules invisible.</p><p>Hindlimbs robust, tibia 0.53 of <abbrev xmlns:xlink="http://www.w3.org/1999/xlink" xlink:title="snout-vent length" id="ABBRID0EAZCI" xlink:type="simple">SVL</abbrev>, and foot 0.76 of <abbrev xmlns:xlink="http://www.w3.org/1999/xlink" xlink:title="snout-vent length" id="ABBRID0EEZCI" xlink:type="simple">SVL</abbrev>; heels overlapping when hindlimbs flexed at right angles to axis of body; tibio-tarsal articulation reaching at the nostril when hindlimb is stretched along the side of the body; toes relatively long and thin, relative lengths I &lt; II &lt; V &lt; III &lt; IV; tip of each toe slightly dilated with remarkable elongated ventral callous pad, forming long and pointed disk; lateroventral grooves well developed on each toe, not meeting at the tip of disks; webbing moderate, formula: I 1⅓–2 II 1⅓–2⅓ III 1⅔–3 IV 3⅓–1⅓ V; lateral fringes present on inner and outer sides of each toe, forming distinct dermal flap on the lateral edges of toes I and V; subarticular tubercles rounded, prominent; inner metatarsal tubercle elliptic, length triple width; outer metatarsal tubercle indistinct, small and rounded; tarsal folds present and tarsal tubercle absent.</p><p>Dorsal skin rough with dense granules, several tubercles on the posterior part, flanks, and dorsal hindlimbs, not bearing spinules on the skin; developed dorsolateral fold from posterior margin of upper eyelid to above groin but intermittent posteriorly; a large and smooth suprabrachial gland behind base of forelimb, prominent; weak longitudinal ridges on upper arms and slightly extending to lower arm; the dorsal surfaces of thigh and tibia relatively rough with tubercles, forming several longitudinal ridges. Ventral surface of throat, body, and limbs smooth; large flattened tubercles densely arranged on the rear of thigh and around vent.</p></tp:treatment-sec><tp:treatment-sec sec-type="Color of holotype" id="SECID0EJZCI"><title>Color of holotype.</title><p>In life (Fig. <xref ref-type="fig" rid="F7">7A, B</xref>), dorsal surface of head and body brown; a longitudinal light brown mid-dorsal stripe faintly beginning from interorbital area, extending posteriorly to vent and become more distinct; several black spots on posterior dorsum of body; dorsolateral fold brown; upper flank brown with small black spots; lower flank light brown; suprabrachial gland yellowish brown. Dorsal forelimbs brown; dorsal hindlimbs brown, two olive crossbars on the thigh, three on the tibia, and three on the tarsus; irregular olive marks on dorsal toes. Loreal and temporal regions dark brown, tympanum pink; upper ⅓ iris brownish white and lower ⅔ iris reddish brown; maxillary gland and shoulder gland creamy white. Lips, throat, ventral surface of body and limbs creamy white; rear thigh tinged with pink and pale grey patches; ventral hand and foot pale white.</p><p>In preservative (Fig. <xref ref-type="fig" rid="F6">6</xref>), dorsal surface becomes dark brown with the mid-dorsal stripe and black spots more distinct; flank surface and the suprabrachial gland become pale; crossbars and marks on limbs dark brown; loreal and temporal regions dark brown; maxillary gland and shoulder gland more distinct; ventral surface pale grey; rear thigh and ventral foot become dark grey.</p></tp:treatment-sec><tp:treatment-sec sec-type="variation" id="SECID0EZZCI"><title>Variations.</title><p>Measurements of type series are given in Table <xref ref-type="table" rid="T4">4</xref>. All specimens were similar in morphology. Females are significantly larger than males, with relatively smoother skin and fewer tubercles on dorsum and flanks. The colorations vary from pale brown to reddish brown in individuals (Fig. <xref ref-type="fig" rid="F7">7C–F</xref>). The patterns of mid-dorsal stripes are also variable but always present.</p><table-wrap id="T4" position="float" orientation="portrait"><label>Table 4.</label><caption><p>Measurements (in mm) of the type series of <italic><tp:taxon-name><tp:taxon-name-part taxon-name-part-type="genus" reg="Nidirana">Nidirana</tp:taxon-name-part><tp:taxon-name-part taxon-name-part-type="species" reg="guangxiensis">guangxiensis</tp:taxon-name-part></tp:taxon-name></italic> sp. nov., * for the holotype, M for male, and F for female.</p></caption><table id="TID0ERDCI" rules="all"><tbody><tr><th rowspan="1" colspan="1"/><th rowspan="1" colspan="1"><named-content xmlns:xlink="http://www.w3.org/1999/xlink" content-type="dwc:institutional_code" xlink:type="simple">NHMG</named-content> 202007002</th><th rowspan="1" colspan="1"><named-content xmlns:xlink="http://www.w3.org/1999/xlink" content-type="dwc:institutional_code" xlink:type="simple">NHMG</named-content> 202007003*</th><th rowspan="1" colspan="1"><named-content xmlns:xlink="http://www.w3.org/1999/xlink" content-type="dwc:institutional_code" xlink:type="simple">NHMG</named-content> 202007004</th><th rowspan="1" colspan="1"><named-content xmlns:xlink="http://www.w3.org/1999/xlink" content-type="dwc:institutional_code" xlink:type="simple">NHMG</named-content> 202007005</th><th rowspan="1" colspan="1"><named-content xmlns:xlink="http://www.w3.org/1999/xlink" content-type="dwc:institutional_code" xlink:type="simple">NHMG</named-content> 202007007</th><th rowspan="1" colspan="1"><named-content xmlns:xlink="http://www.w3.org/1999/xlink" content-type="dwc:institutional_code" xlink:type="simple">NHMG</named-content> 202007008</th><th rowspan="1" colspan="1"><named-content xmlns:xlink="http://www.w3.org/1999/xlink" content-type="dwc:institutional_code" xlink:type="simple">NHMG</named-content> 202007009</th><th rowspan="1" colspan="1"><named-content xmlns:xlink="http://www.w3.org/1999/xlink" content-type="dwc:institutional_code" xlink:type="simple">NHMG</named-content> 202007010</th><th rowspan="1" colspan="1"><named-content xmlns:xlink="http://www.w3.org/1999/xlink" content-type="dwc:institutional_code" xlink:type="simple">NHMG</named-content> 202007011</th><th rowspan="1" colspan="1"><named-content xmlns:xlink="http://www.w3.org/1999/xlink" content-type="dwc:institutional_code" xlink:type="simple">NHMG</named-content> 202007012</th></tr><tr><td rowspan="1" colspan="1">
                      <bold>Sex</bold>
                    </td><td rowspan="1" colspan="1">M</td><td rowspan="1" colspan="1">M</td><td rowspan="1" colspan="1">M</td><td rowspan="1" colspan="1">M</td><td rowspan="1" colspan="1">M</td><td rowspan="1" colspan="1">M</td><td rowspan="1" colspan="1">M</td><td rowspan="1" colspan="1">M</td><td rowspan="1" colspan="1">M</td><td rowspan="1" colspan="1">M</td></tr><tr><td rowspan="1" colspan="1">
                      <bold><abbrev xmlns:xlink="http://www.w3.org/1999/xlink" xlink:title="snout-vent length" id="ABBRID0EI6CI" xlink:type="simple">SVL</abbrev></bold>
                    </td><td rowspan="1" colspan="1">45.4</td><td rowspan="1" colspan="1">43.8</td><td rowspan="1" colspan="1">44.0</td><td rowspan="1" colspan="1">47.6</td><td rowspan="1" colspan="1">44.5</td><td rowspan="1" colspan="1">41.7</td><td rowspan="1" colspan="1">44.0</td><td rowspan="1" colspan="1">44.1</td><td rowspan="1" colspan="1">47.5</td><td rowspan="1" colspan="1">42.6</td></tr><tr><td rowspan="1" colspan="1">
                      <bold><abbrev xmlns:xlink="http://www.w3.org/1999/xlink" xlink:title="head length" id="ABBRID0EQADI" xlink:type="simple">HDL</abbrev></bold>
                    </td><td rowspan="1" colspan="1">18.2</td><td rowspan="1" colspan="1">18.4</td><td rowspan="1" colspan="1">17.8</td><td rowspan="1" colspan="1">19.6</td><td rowspan="1" colspan="1">18.4</td><td rowspan="1" colspan="1">17.4</td><td rowspan="1" colspan="1">19.9</td><td rowspan="1" colspan="1">19.1</td><td rowspan="1" colspan="1">19.6</td><td rowspan="1" colspan="1">17.1</td></tr><tr><td rowspan="1" colspan="1">
                      <bold><abbrev xmlns:xlink="http://www.w3.org/1999/xlink" xlink:title="head width" id="ABBRID0EYBDI" xlink:type="simple">HDW</abbrev></bold>
                    </td><td rowspan="1" colspan="1">15.5</td><td rowspan="1" colspan="1">15.9</td><td rowspan="1" colspan="1">15.7</td><td rowspan="1" colspan="1">17.0</td><td rowspan="1" colspan="1">16.6</td><td rowspan="1" colspan="1">16.4</td><td rowspan="1" colspan="1">18.4</td><td rowspan="1" colspan="1">17.0</td><td rowspan="1" colspan="1">17.5</td><td rowspan="1" colspan="1">15.3</td></tr><tr><td rowspan="1" colspan="1">
                      <bold><abbrev xmlns:xlink="http://www.w3.org/1999/xlink" xlink:title="snout length" id="ABBRID0EADDI" xlink:type="simple">SNT</abbrev></bold>
                    </td><td rowspan="1" colspan="1">7.4</td><td rowspan="1" colspan="1">7.4</td><td rowspan="1" colspan="1">6.9</td><td rowspan="1" colspan="1">7.6</td><td rowspan="1" colspan="1">7.1</td><td rowspan="1" colspan="1">6.7</td><td rowspan="1" colspan="1">7.6</td><td rowspan="1" colspan="1">7.3</td><td rowspan="1" colspan="1">7.8</td><td rowspan="1" colspan="1">6.4</td></tr><tr><td rowspan="1" colspan="1">
                      <bold><abbrev xmlns:xlink="http://www.w3.org/1999/xlink" xlink:title="internasal distance" id="ABBRID0EIEDI" xlink:type="simple">IND</abbrev></bold>
                    </td><td rowspan="1" colspan="1">6.0</td><td rowspan="1" colspan="1">6.0</td><td rowspan="1" colspan="1">5.7</td><td rowspan="1" colspan="1">5.9</td><td rowspan="1" colspan="1">5.6</td><td rowspan="1" colspan="1">5.7</td><td rowspan="1" colspan="1">6.0</td><td rowspan="1" colspan="1">6.1</td><td rowspan="1" colspan="1">6.3</td><td rowspan="1" colspan="1">5.4</td></tr><tr><td rowspan="1" colspan="1">
                      <bold><abbrev xmlns:xlink="http://www.w3.org/1999/xlink" xlink:title="interorbital distance" id="ABBRID0EQFDI" xlink:type="simple">IOD</abbrev></bold>
                    </td><td rowspan="1" colspan="1">4.6</td><td rowspan="1" colspan="1">4.6</td><td rowspan="1" colspan="1">4.8</td><td rowspan="1" colspan="1">5.0</td><td rowspan="1" colspan="1">4.7</td><td rowspan="1" colspan="1">4.1</td><td rowspan="1" colspan="1">4.5</td><td rowspan="1" colspan="1">4.6</td><td rowspan="1" colspan="1">4.8</td><td rowspan="1" colspan="1">4.1</td></tr><tr><td rowspan="1" colspan="1">
                      <bold><abbrev xmlns:xlink="http://www.w3.org/1999/xlink" xlink:title="eye diameter" id="ABBRID0EYGDI" xlink:type="simple">ED</abbrev></bold>
                    </td><td rowspan="1" colspan="1">4.6</td><td rowspan="1" colspan="1">4.7</td><td rowspan="1" colspan="1">4.6</td><td rowspan="1" colspan="1">4.8</td><td rowspan="1" colspan="1">4.8</td><td rowspan="1" colspan="1">4.6</td><td rowspan="1" colspan="1">4.7</td><td rowspan="1" colspan="1">4.7</td><td rowspan="1" colspan="1">4.9</td><td rowspan="1" colspan="1">4.6</td></tr><tr><td rowspan="1" colspan="1">
                      <bold><abbrev xmlns:xlink="http://www.w3.org/1999/xlink" xlink:title="tympanum diameter" id="ABBRID0EAIDI" xlink:type="simple">TD</abbrev></bold>
                    </td><td rowspan="1" colspan="1">4.4</td><td rowspan="1" colspan="1">4.6</td><td rowspan="1" colspan="1">4.2</td><td rowspan="1" colspan="1">4.6</td><td rowspan="1" colspan="1">4.4</td><td rowspan="1" colspan="1">4.3</td><td rowspan="1" colspan="1">4.4</td><td rowspan="1" colspan="1">4.3</td><td rowspan="1" colspan="1">4.7</td><td rowspan="1" colspan="1">4.3</td></tr><tr><td rowspan="1" colspan="1">
                      <bold><abbrev xmlns:xlink="http://www.w3.org/1999/xlink" xlink:title="hand length" id="ABBRID0EIJDI" xlink:type="simple">HND</abbrev></bold>
                    </td><td rowspan="1" colspan="1">11.6</td><td rowspan="1" colspan="1">11.9</td><td rowspan="1" colspan="1">11.3</td><td rowspan="1" colspan="1">12.8</td><td rowspan="1" colspan="1">11.8</td><td rowspan="1" colspan="1">10.5</td><td rowspan="1" colspan="1">11.6</td><td rowspan="1" colspan="1">11.6</td><td rowspan="1" colspan="1">12.4</td><td rowspan="1" colspan="1">10.6</td></tr><tr><td rowspan="1" colspan="1">
                      <bold><abbrev xmlns:xlink="http://www.w3.org/1999/xlink" xlink:title="radio-ulna length" id="ABBRID0EQKDI" xlink:type="simple">RAD</abbrev></bold>
                    </td><td rowspan="1" colspan="1">7.5</td><td rowspan="1" colspan="1">7.2</td><td rowspan="1" colspan="1">7.8</td><td rowspan="1" colspan="1">7.8</td><td rowspan="1" colspan="1">7.2</td><td rowspan="1" colspan="1">7.1</td><td rowspan="1" colspan="1">7.2</td><td rowspan="1" colspan="1">7.2</td><td rowspan="1" colspan="1">8.1</td><td rowspan="1" colspan="1">7.2</td></tr><tr><td rowspan="1" colspan="1">
                      <bold><abbrev xmlns:xlink="http://www.w3.org/1999/xlink" xlink:title="foot length" id="ABBRID0EYLDI" xlink:type="simple">FTL</abbrev></bold>
                    </td><td rowspan="1" colspan="1">33.2</td><td rowspan="1" colspan="1">33.4</td><td rowspan="1" colspan="1">32.6</td><td rowspan="1" colspan="1">37.0</td><td rowspan="1" colspan="1">33.2</td><td rowspan="1" colspan="1">33.2</td><td rowspan="1" colspan="1">34.0</td><td rowspan="1" colspan="1">35.6</td><td rowspan="1" colspan="1">34.7</td><td rowspan="1" colspan="1">33.7</td></tr><tr><td rowspan="1" colspan="1">
                      <bold><abbrev xmlns:xlink="http://www.w3.org/1999/xlink" xlink:title="tibial length" id="ABBRID0EANDI" xlink:type="simple">TIB</abbrev></bold>
                    </td><td rowspan="1" colspan="1">23.7</td><td rowspan="1" colspan="1">23.4</td><td rowspan="1" colspan="1">23.4</td><td rowspan="1" colspan="1">25.2</td><td rowspan="1" colspan="1">24.8</td><td rowspan="1" colspan="1">22.2</td><td rowspan="1" colspan="1">22.5</td><td rowspan="1" colspan="1">25.2</td><td rowspan="1" colspan="1">25.2</td><td rowspan="1" colspan="1">23.1</td></tr><tr><td rowspan="1" colspan="1"/><td rowspan="1" colspan="1">
                      <bold><named-content xmlns:xlink="http://www.w3.org/1999/xlink" content-type="dwc:institutional_code" xlink:type="simple">NHMG</named-content> 202007013</bold>
                    </td><td rowspan="1" colspan="1">
                      <bold><named-content xmlns:xlink="http://www.w3.org/1999/xlink" content-type="dwc:institutional_code" xlink:type="simple">NHMG</named-content> 202007014</bold>
                    </td><td rowspan="1" colspan="1">
                      <bold><named-content xmlns:xlink="http://www.w3.org/1999/xlink" content-type="dwc:institutional_code" xlink:type="simple">NHMG</named-content> 202007015</bold>
                    </td><td rowspan="1" colspan="1">
                      <bold><named-content xmlns:xlink="http://www.w3.org/1999/xlink" content-type="dwc:institutional_code" xlink:type="simple">NHMG</named-content> 202007019</bold>
                    </td><td rowspan="1" colspan="1">
                      <bold><named-content xmlns:xlink="http://www.w3.org/1999/xlink" content-type="dwc:institutional_code" xlink:type="simple">NHMG</named-content> 202007020</bold>
                    </td><td rowspan="1" colspan="1">
                      <bold><named-content xmlns:xlink="http://www.w3.org/1999/xlink" content-type="dwc:institutional_code" xlink:type="simple">SYS</named-content> a008812 /<named-content xmlns:xlink="http://www.w3.org/1999/xlink" content-type="dwc:institutional_code" xlink:type="simple">NHMG</named-content> 202008004</bold>
                    </td><td rowspan="1" colspan="1">
                      <bold><named-content xmlns:xlink="http://www.w3.org/1999/xlink" content-type="dwc:institutional_code" xlink:type="simple">SYS</named-content> a008813 /<named-content xmlns:xlink="http://www.w3.org/1999/xlink" content-type="dwc:institutional_code" xlink:type="simple">NHMG</named-content> 202008005</bold>
                    </td><td rowspan="1" colspan="1">
                      <bold><named-content xmlns:xlink="http://www.w3.org/1999/xlink" content-type="dwc:institutional_code" xlink:type="simple">NHMG</named-content> 202007001</bold>
                    </td><td rowspan="1" colspan="1">
                      <bold><named-content xmlns:xlink="http://www.w3.org/1999/xlink" content-type="dwc:institutional_code" xlink:type="simple">SYS</named-content> a008811 /<named-content xmlns:xlink="http://www.w3.org/1999/xlink" content-type="dwc:institutional_code" xlink:type="simple">NHMG</named-content> 202008003</bold>
                    </td><td rowspan="1" colspan="1"/></tr><tr><td rowspan="1" colspan="1">
                      <bold>Sex</bold>
                    </td><td rowspan="1" colspan="1">M</td><td rowspan="1" colspan="1">M</td><td rowspan="1" colspan="1">M</td><td rowspan="1" colspan="1">M</td><td rowspan="1" colspan="1">M</td><td rowspan="1" colspan="1">M</td><td rowspan="1" colspan="1">M</td><td rowspan="1" colspan="1">F</td><td rowspan="1" colspan="1">F</td><td rowspan="1" colspan="1"/></tr><tr><td rowspan="1" colspan="1">
                      <bold><abbrev xmlns:xlink="http://www.w3.org/1999/xlink" xlink:title="snout-vent length" id="ABBRID0EGTDI" xlink:type="simple">SVL</abbrev></bold>
                    </td><td rowspan="1" colspan="1">40.2</td><td rowspan="1" colspan="1">43.2</td><td rowspan="1" colspan="1">41.5</td><td rowspan="1" colspan="1">42.5</td><td rowspan="1" colspan="1">40.3</td><td rowspan="1" colspan="1">45.1</td><td rowspan="1" colspan="1">46.5</td><td rowspan="1" colspan="1">49.9</td><td rowspan="1" colspan="1">51.0</td><td rowspan="1" colspan="1"/></tr><tr><td rowspan="1" colspan="1">
                      <bold><abbrev xmlns:xlink="http://www.w3.org/1999/xlink" xlink:title="head length" id="ABBRID0EOUDI" xlink:type="simple">HDL</abbrev></bold>
                    </td><td rowspan="1" colspan="1">18.0</td><td rowspan="1" colspan="1">18.3</td><td rowspan="1" colspan="1">18.0</td><td rowspan="1" colspan="1">18.5</td><td rowspan="1" colspan="1">18.6</td><td rowspan="1" colspan="1">18.5</td><td rowspan="1" colspan="1">18.5</td><td rowspan="1" colspan="1">20.3</td><td rowspan="1" colspan="1">20.4</td><td rowspan="1" colspan="1"/></tr><tr><td rowspan="1" colspan="1">
                      <bold><abbrev xmlns:xlink="http://www.w3.org/1999/xlink" xlink:title="head width" id="ABBRID0EWVDI" xlink:type="simple">HDW</abbrev></bold>
                    </td><td rowspan="1" colspan="1">15.8</td><td rowspan="1" colspan="1">16.2</td><td rowspan="1" colspan="1">16.2</td><td rowspan="1" colspan="1">16.7</td><td rowspan="1" colspan="1">17.0</td><td rowspan="1" colspan="1">16.1</td><td rowspan="1" colspan="1">17.1</td><td rowspan="1" colspan="1">18.7</td><td rowspan="1" colspan="1">18.8</td><td rowspan="1" colspan="1"/></tr><tr><td rowspan="1" colspan="1">
                      <bold><abbrev xmlns:xlink="http://www.w3.org/1999/xlink" xlink:title="snout length" id="ABBRID0E5WDI" xlink:type="simple">SNT</abbrev></bold>
                    </td><td rowspan="1" colspan="1">6.7</td><td rowspan="1" colspan="1">7.3</td><td rowspan="1" colspan="1">7.2</td><td rowspan="1" colspan="1">7.3</td><td rowspan="1" colspan="1">7.0</td><td rowspan="1" colspan="1">7.4</td><td rowspan="1" colspan="1">7.5</td><td rowspan="1" colspan="1">7.9</td><td rowspan="1" colspan="1">7.8</td><td rowspan="1" colspan="1"/></tr><tr><td rowspan="1" colspan="1">
                      <bold><abbrev xmlns:xlink="http://www.w3.org/1999/xlink" xlink:title="internasal distance" id="ABBRID0EGYDI" xlink:type="simple">IND</abbrev></bold>
                    </td><td rowspan="1" colspan="1">5.6</td><td rowspan="1" colspan="1">5.9</td><td rowspan="1" colspan="1">5.9</td><td rowspan="1" colspan="1">5.9</td><td rowspan="1" colspan="1">5.9</td><td rowspan="1" colspan="1">5.7</td><td rowspan="1" colspan="1">5.8</td><td rowspan="1" colspan="1">6.0</td><td rowspan="1" colspan="1">6.1</td><td rowspan="1" colspan="1"/></tr><tr><td rowspan="1" colspan="1">
                      <bold><abbrev xmlns:xlink="http://www.w3.org/1999/xlink" xlink:title="interorbital distance" id="ABBRID0EOZDI" xlink:type="simple">IOD</abbrev></bold>
                    </td><td rowspan="1" colspan="1">4.4</td><td rowspan="1" colspan="1">4.3</td><td rowspan="1" colspan="1">4.4</td><td rowspan="1" colspan="1">4.6</td><td rowspan="1" colspan="1">4.6</td><td rowspan="1" colspan="1">4.6</td><td rowspan="1" colspan="1">4.6</td><td rowspan="1" colspan="1">4.7</td><td rowspan="1" colspan="1">5.0</td><td rowspan="1" colspan="1"/></tr><tr><td rowspan="1" colspan="1">
                      <bold><abbrev xmlns:xlink="http://www.w3.org/1999/xlink" xlink:title="eye diameter" id="ABBRID0EW1DI" xlink:type="simple">ED</abbrev></bold>
                    </td><td rowspan="1" colspan="1">4.5</td><td rowspan="1" colspan="1">4.7</td><td rowspan="1" colspan="1">4.6</td><td rowspan="1" colspan="1">4.7</td><td rowspan="1" colspan="1">4.7</td><td rowspan="1" colspan="1">4.8</td><td rowspan="1" colspan="1">4.6</td><td rowspan="1" colspan="1">5.1</td><td rowspan="1" colspan="1">5.2</td><td rowspan="1" colspan="1"/></tr><tr><td rowspan="1" colspan="1">
                      <bold><abbrev xmlns:xlink="http://www.w3.org/1999/xlink" xlink:title="tympanum diameter" id="ABBRID0E52DI" xlink:type="simple">TD</abbrev></bold>
                    </td><td rowspan="1" colspan="1">4.3</td><td rowspan="1" colspan="1">4.5</td><td rowspan="1" colspan="1">4.3</td><td rowspan="1" colspan="1">4.5</td><td rowspan="1" colspan="1">4.4</td><td rowspan="1" colspan="1">4.6</td><td rowspan="1" colspan="1">4.3</td><td rowspan="1" colspan="1">4.2</td><td rowspan="1" colspan="1">4.2</td><td rowspan="1" colspan="1"/></tr><tr><td rowspan="1" colspan="1">
                      <bold><abbrev xmlns:xlink="http://www.w3.org/1999/xlink" xlink:title="hand length" id="ABBRID0EG4DI" xlink:type="simple">HND</abbrev></bold>
                    </td><td rowspan="1" colspan="1">10.3</td><td rowspan="1" colspan="1">10.0</td><td rowspan="1" colspan="1">11.6</td><td rowspan="1" colspan="1">11.7</td><td rowspan="1" colspan="1">12.2</td><td rowspan="1" colspan="1">11.0</td><td rowspan="1" colspan="1">11.2</td><td rowspan="1" colspan="1">12.1</td><td rowspan="1" colspan="1">12.1</td><td rowspan="1" colspan="1"/></tr><tr><td rowspan="1" colspan="1">
                      <bold><abbrev xmlns:xlink="http://www.w3.org/1999/xlink" xlink:title="radio-ulna length" id="ABBRID0EO5DI" xlink:type="simple">RAD</abbrev></bold>
                    </td><td rowspan="1" colspan="1">7.1</td><td rowspan="1" colspan="1">7.2</td><td rowspan="1" colspan="1">7.3</td><td rowspan="1" colspan="1">7.2</td><td rowspan="1" colspan="1">7.8</td><td rowspan="1" colspan="1">7.1</td><td rowspan="1" colspan="1">7.7</td><td rowspan="1" colspan="1">8.6</td><td rowspan="1" colspan="1">8.8</td><td rowspan="1" colspan="1"/></tr><tr><td rowspan="1" colspan="1">
                      <bold><abbrev xmlns:xlink="http://www.w3.org/1999/xlink" xlink:title="foot length" id="ABBRID0EW6DI" xlink:type="simple">FTL</abbrev></bold>
                    </td><td rowspan="1" colspan="1">32.0</td><td rowspan="1" colspan="1">32.7</td><td rowspan="1" colspan="1">33.7</td><td rowspan="1" colspan="1">33.8</td><td rowspan="1" colspan="1">32.4</td><td rowspan="1" colspan="1">32.8</td><td rowspan="1" colspan="1">35.1</td><td rowspan="1" colspan="1">37.5</td><td rowspan="1" colspan="1">39.5</td><td rowspan="1" colspan="1"/></tr><tr><td rowspan="1" colspan="1">
                      <bold><abbrev xmlns:xlink="http://www.w3.org/1999/xlink" xlink:title="tibial length" id="ABBRID0E6AAK" xlink:type="simple">TIB</abbrev></bold>
                    </td><td rowspan="1" colspan="1">21.9</td><td rowspan="1" colspan="1">24.3</td><td rowspan="1" colspan="1">23.6</td><td rowspan="1" colspan="1">24.7</td><td rowspan="1" colspan="1">23.2</td><td rowspan="1" colspan="1">23.0</td><td rowspan="1" colspan="1">23.7</td><td rowspan="1" colspan="1">27.1</td><td rowspan="1" colspan="1">26.7</td><td rowspan="1" colspan="1"/></tr></tbody></table></table-wrap></tp:treatment-sec><tp:treatment-sec sec-type="description" id="SECID0EBCAK"><title>Male secondary sexual characteristics.</title><p>A pair of subgular vocal sacs, a pair of slit-like openings at posterior of jaw; a single light brown nuptial pad on the dorsal surface of finger I, nuptial spinules invisible; suprabrachial gland present.</p></tp:treatment-sec><tp:treatment-sec sec-type="Tadpole" id="SECID0EGCAK"><title>Tadpole.</title><p>Body length 19.1 mm and tail length 43.1 mm in the 37<sup>th</sup> stage tadpole <named-content xmlns:xlink="http://www.w3.org/1999/xlink" content-type="dwc:institutional_code" xlink:type="simple">SYS</named-content> a008814 (Fig. <xref ref-type="fig" rid="F8">8</xref>); body oval, flattened above; snout rounded in dorsal aspect and profile; eyes lateral; labial tooth row formula: 1:1+1/1+1:2; spiracle on left side of body, directed dorsoposteriorly; tail depth larger than body depth; dorsal fin arising just before origin of tail, maximum depth near mid-length, tapering gradually to narrow pointed tip.</p><fig id="F8" position="float" orientation="portrait"><object-id xmlns:xlink="http://www.w3.org/1999/xlink" content-type="doi" xlink:type="simple">10.3897/zookeys.1059.68140.figure8</object-id><object-id xmlns:xlink="http://www.w3.org/1999/xlink" content-type="arpha" xlink:type="simple">2059A135-F528-592C-A856-BA821DFE44F0</object-id><label>Figure 8.</label><caption><p>Tadpole <named-content xmlns:xlink="http://www.w3.org/1999/xlink" content-type="dwc:institutional_code" xlink:type="simple">SYS</named-content> a008814 of <italic><tp:taxon-name><tp:taxon-name-part taxon-name-part-type="genus" reg="Nidirana">Nidirana</tp:taxon-name-part><tp:taxon-name-part taxon-name-part-type="species" reg="guangxiensis">guangxiensis</tp:taxon-name-part></tp:taxon-name></italic> sp. nov. Photos by Shuo Qi.</p></caption><graphic xmlns:xlink="http://www.w3.org/1999/xlink" xlink:href="zookeys-1059-035-g008.jpg" position="float" orientation="portrait" xlink:type="simple" id="oo_584225.jpg"><uri content-type="original_file" xlink:type="simple">https://binary.pensoft.net/fig/584225</uri></graphic></fig></tp:treatment-sec><tp:treatment-sec sec-type="distribution" id="SECID0EUDAK"><title>Distribution and ecology.</title><p>Currently, <italic><tp:taxon-name><tp:taxon-name-part taxon-name-part-type="genus" reg="Nidirana">Nidirana</tp:taxon-name-part><tp:taxon-name-part taxon-name-part-type="species" reg="guangxiensis">guangxiensis</tp:taxon-name-part></tp:taxon-name></italic> sp. nov. is known only from the type locality, Mt Daming, which is located between Wuming District and Shanglin County, Nanning, Guangxi (Fig. <xref ref-type="fig" rid="F1">1</xref>). This species of frog can only be found in the alpine swamp and neighboring brushwood on the peak of Mt Daming. The estimated extent of occurrence is less than 500 km<sup>2</sup>, and the estimated area of occupancy is less than 50 km<sup>2</sup>. The swamp was surrounded by subtropical evergreen broadleaf forests (Fig. <xref ref-type="fig" rid="F9">9A</xref>). Sympatric frog species observed in the swamp are <italic><tp:taxon-name><tp:taxon-name-part taxon-name-part-type="genus" reg="Duttaphrynus">Duttaphrynus</tp:taxon-name-part><tp:taxon-name-part taxon-name-part-type="species" reg="melanostictus">melanostictus</tp:taxon-name-part></tp:taxon-name></italic> (Schneider, 1799), <italic><tp:taxon-name><tp:taxon-name-part taxon-name-part-type="genus" reg="Gracixalus">Gracixalus</tp:taxon-name-part><tp:taxon-name-part taxon-name-part-type="species" reg="jinxiuensis">jinxiuensis</tp:taxon-name-part></tp:taxon-name></italic> (Hu, 1978), <italic><tp:taxon-name><tp:taxon-name-part taxon-name-part-type="genus" reg="Kurixalus">Kurixalus</tp:taxon-name-part><tp:taxon-name-part taxon-name-part-type="species" reg="odontotarsus">odontotarsus</tp:taxon-name-part></tp:taxon-name></italic> (Ye &amp; Fei, 1993), and <italic><tp:taxon-name><tp:taxon-name-part taxon-name-part-type="genus" reg="Polypedates">Polypedates</tp:taxon-name-part><tp:taxon-name-part taxon-name-part-type="species" reg="mutus">mutus</tp:taxon-name-part></tp:taxon-name></italic> (Smith, 1940).</p><p><italic><tp:taxon-name><tp:taxon-name-part taxon-name-part-type="genus" reg="Nidirana">Nidirana</tp:taxon-name-part><tp:taxon-name-part taxon-name-part-type="species" reg="guangxiensis">guangxiensis</tp:taxon-name-part></tp:taxon-name></italic> sp. nov. was observed to have nest construction behavior. The nest is in the form of a mud burrow ca 25–30 mm in diameter and near the roots of plants. The top of the nest is open and may fill with water during the rainy season (Fig. <xref ref-type="fig" rid="F9">9B</xref>). From April to August, males call from dusk to midnight in the nest. In late April, tadpoles at the 26<sup>th</sup>–42<sup>nd</sup> stages can be observed, with the majority at the 33<sup>rd</sup>–37<sup>th</sup> stages.</p><fig id="F9" position="float" orientation="portrait"><object-id xmlns:xlink="http://www.w3.org/1999/xlink" content-type="doi" xlink:type="simple">10.3897/zookeys.1059.68140.figure9</object-id><object-id xmlns:xlink="http://www.w3.org/1999/xlink" content-type="arpha" xlink:type="simple">48DCE0E5-97E5-5A53-B730-6BE5D224F5CB</object-id><label>Figure 9.</label><caption><p><bold>A</bold> habitat of <italic><tp:taxon-name><tp:taxon-name-part taxon-name-part-type="genus" reg="Nidirana">Nidirana</tp:taxon-name-part><tp:taxon-name-part taxon-name-part-type="species" reg="guangxiensis">guangxiensis</tp:taxon-name-part></tp:taxon-name></italic> sp. nov. in the type locality in Mt Daming <bold>B</bold> a male calling in a nest and two nests filled with half of water. Photos by Yun-Ming Mo and Shuo Qi.</p></caption><graphic xmlns:xlink="http://www.w3.org/1999/xlink" xlink:href="zookeys-1059-035-g009.jpg" position="float" orientation="portrait" xlink:type="simple" id="oo_584226.jpg"><uri content-type="original_file" xlink:type="simple">https://binary.pensoft.net/fig/584226</uri></graphic></fig></tp:treatment-sec><tp:treatment-sec><!--Section generated to contain objects referenced in tp:taxon-treatment.--><fig id="F1" position="float" orientation="portrait"><object-id xmlns:xlink="http://www.w3.org/1999/xlink" content-type="doi" xlink:type="simple">10.3897/zookeys.1059.68140.figure1</object-id><object-id xmlns:xlink="http://www.w3.org/1999/xlink" content-type="arpha" xlink:type="simple">FF67C35D-F068-58A3-B657-28306C1C83E7</object-id><label>Figure 1.</label><caption><p>Map showing the collected localities for the <italic><tp:taxon-name><tp:taxon-name-part taxon-name-part-type="genus" reg="Nidirana">Nidirana</tp:taxon-name-part></tp:taxon-name></italic> samples of Clade C (see Fig. <xref ref-type="fig" rid="F2">2</xref>) used in this study.</p></caption><graphic xmlns:xlink="http://www.w3.org/1999/xlink" xlink:href="zookeys-1059-035-g001.jpg" position="float" orientation="portrait" xlink:type="simple" id="oo_584218.jpg"><uri content-type="original_file" xlink:type="simple">https://binary.pensoft.net/fig/584218</uri></graphic></fig><fig id="F2" position="float" orientation="portrait"><object-id xmlns:xlink="http://www.w3.org/1999/xlink" content-type="doi" xlink:type="simple">10.3897/zookeys.1059.68140.figure2</object-id><object-id xmlns:xlink="http://www.w3.org/1999/xlink" content-type="arpha" xlink:type="simple">A486D202-EF1D-59DC-A6A5-BE2DD4438071</object-id><label>Figure 2.</label><caption><p>Phylogeny of <italic><tp:taxon-name><tp:taxon-name-part taxon-name-part-type="genus" reg="Nidirana">Nidirana</tp:taxon-name-part></tp:taxon-name></italic> based on maximum likelihood. Number at the terminal of the branches corresponds to the ID number in Table <xref ref-type="table" rid="T1">1</xref>.</p></caption><graphic xmlns:xlink="http://www.w3.org/1999/xlink" xlink:href="zookeys-1059-035-g002.jpg" position="float" orientation="portrait" xlink:type="simple" id="oo_584219.jpg"><uri content-type="original_file" xlink:type="simple">https://binary.pensoft.net/fig/584219</uri></graphic></fig></tp:treatment-sec><ref-list><ref id="B22"><mixed-citation xmlns:xlink="http://www.w3.org/1999/xlink" xlink:type="simple"><person-group><name name-style="western"><surname>Mo</surname><given-names>YM</given-names></name><name name-style="western"><surname>Wei</surname><given-names>ZY</given-names></name><name name-style="western"><surname>Chen</surname><given-names>WC</given-names></name></person-group> (<year>2014</year>) Colored Atlas of Guangxi Amphibians. Guangxi Science and Technology Publishing House.</mixed-citation></ref><ref id="B20"><mixed-citation xmlns:xlink="http://www.w3.org/1999/xlink" xlink:type="simple"><person-group><name name-style="western"><surname>Lyu</surname><given-names>ZT</given-names></name><name name-style="western"><surname>Zeng</surname><given-names>ZC</given-names></name><name name-style="western"><surname>Wang</surname><given-names>J</given-names></name><name name-style="western"><surname>Lin</surname><given-names>CY</given-names></name><name name-style="western"><surname>Liu</surname><given-names>ZY</given-names></name><name name-style="western"><surname>Wang</surname><given-names>YY</given-names></name></person-group> (<year>2017</year>) <article-title>Resurrection of genus <italic><tp:taxon-name><tp:taxon-name-part taxon-name-part-type="genus">Nidirana</tp:taxon-name-part></tp:taxon-name></italic> (<tp:taxon-name><tp:taxon-name-part taxon-name-part-type="order">Anura</tp:taxon-name-part></tp:taxon-name>: <tp:taxon-name><tp:taxon-name-part taxon-name-part-type="family">Ranidae</tp:taxon-name-part></tp:taxon-name>) and synonymizing <italic><tp:taxon-name><tp:taxon-name-part taxon-name-part-type="genus">N.</tp:taxon-name-part><tp:taxon-name-part taxon-name-part-type="species">caldwelli</tp:taxon-name-part></tp:taxon-name></italic> with <italic><tp:taxon-name><tp:taxon-name-part taxon-name-part-type="genus">N.</tp:taxon-name-part><tp:taxon-name-part taxon-name-part-type="species">adenopleura</tp:taxon-name-part></tp:taxon-name></italic>, with description of a new species from China.</article-title><source><tp:taxon-name><tp:taxon-name-part taxon-name-part-type="class">Amphibia</tp:taxon-name-part></tp:taxon-name>-<tp:taxon-name><tp:taxon-name-part taxon-name-part-type="class">Reptilia</tp:taxon-name-part></tp:taxon-name></source><volume>38</volume>: <fpage>483</fpage>–<lpage>502</lpage>. <ext-link xlink:type="simple" ext-link-type="doi" xlink:href="10.1163/15685381-00003130">https://doi.org/10.1163/15685381-00003130</ext-link></mixed-citation></ref><ref id="B10"><mixed-citation xmlns:xlink="http://www.w3.org/1999/xlink" xlink:type="simple"><person-group><name name-style="western"><surname>Dubois</surname><given-names>A</given-names></name></person-group> (<year>1992</year>) <article-title>Notes sur la classification des <tp:taxon-name><tp:taxon-name-part taxon-name-part-type="family">Ranidae</tp:taxon-name-part></tp:taxon-name> (Amphibiens anoures).</article-title><source>Bulletin Mensuel de la Société Linnéenne de Lyon</source><volume>61</volume>: <fpage>305</fpage>–<lpage>352</lpage>. <ext-link xlink:type="simple" ext-link-type="doi" xlink:href="10.3406/linly.1992.11011">https://doi.org/10.3406/linly.1992.11011</ext-link></mixed-citation></ref><ref id="B19"><mixed-citation xmlns:xlink="http://www.w3.org/1999/xlink" xlink:type="simple"><person-group><name name-style="western"><surname>Lyu</surname><given-names>ZT</given-names></name><name name-style="western"><surname>Mo</surname><given-names>YM</given-names></name><name name-style="western"><surname>Wan</surname><given-names>H</given-names></name><name name-style="western"><surname>Li</surname><given-names>YL</given-names></name><name name-style="western"><surname>Pang</surname><given-names>H</given-names></name><name name-style="western"><surname>Wang</surname><given-names>Y Y</given-names></name></person-group> (<year>2019</year>) <article-title>Description of a new species of music frogs (<tp:taxon-name><tp:taxon-name-part taxon-name-part-type="order">Anura</tp:taxon-name-part></tp:taxon-name>, <tp:taxon-name><tp:taxon-name-part taxon-name-part-type="family">Ranidae</tp:taxon-name-part></tp:taxon-name>, <italic><tp:taxon-name><tp:taxon-name-part taxon-name-part-type="genus">Nidirana</tp:taxon-name-part></tp:taxon-name></italic>) from Mt Dayao, southern China.</article-title><source>ZooKeys</source><volume>858</volume>: <fpage>109</fpage>–<lpage>126</lpage>. <ext-link xlink:type="simple" ext-link-type="doi" xlink:href="10.3897/zookeys.858.34363">https://doi.org/10.3897/zookeys.858.34363</ext-link></mixed-citation></ref></ref-list></tp:taxon-treatment>
